# Supplementary material for: Isometric Double-Layer Staggered Chain Teeth Triboelectric Nanogenerator
Source: Micromachines (Basel). 2022 Mar 8;13(3):421. doi: 10.3390/mi13030421 (PMC8954793; doi:10.3390/mi13030421)
Supplement: Supplementary file 1 [file micromachines-13-00421-s001.zip]

Archive with 4 entries (4 files):
- micromachines-1617013-for final-supplementary.pdf
- video/Video S1 The COMSOL simulation animation of SF-TENG.mp4
- video/Video S2 When the light is bright, use the double-layer staggered chain teeth TENG to light up the video of LEDs light..mp4
- video/Video S3 When the light is relatively dark, use the double-layer staggered chain teeth TENG to light up the video of the LEDs light..mp4
